# Supplementary material for: The first description of the nymphal stages of Hoplopleura longula (Psocodea: Anoplura: Hoplopleuridae) from the harvest mouse Micromys minutus (Rodentia: Muridae)
Source: Biodivers Data J. 2021 Apr 19;9:e63747. doi: 10.3897/BDJ.9.e63747 (PMC8076165; doi:10.3897/BDJ.9.e63747)
Supplement: XML Treatment for Hoplopleura longula [file BDJ.9.e63747-treatment1.xml]

<!DOCTYPE tp:taxon-treatment
  PUBLIC "-//TaxonX//DTD Taxonomic Treatment Publishing DTD v0 20100105//EN" "tax-treatment-NSO.dtd">
<tp:taxon-treatment xmlns:tp="http://www.plazi.org/taxpub"><tp:treatment-meta><mixed-citation publication-type="journal"><person-group><name><surname>Kozina</surname><given-names>Paulina</given-names></name><name><surname>Izdebska</surname><given-names>Joanna N.</given-names></name><name><surname>Kowalczyk</surname><given-names>Rafal</given-names></name></person-group><article-title>The first description of the nymphal stages of <italic><tp:taxon-name><tp:taxon-name-part taxon-name-part-type="genus" reg="Hoplopleura">Hoplopleura</tp:taxon-name-part> <tp:taxon-name-part taxon-name-part-type="species" reg="longula">longula</tp:taxon-name-part></tp:taxon-name></italic> (<tp:taxon-name><tp:taxon-name-part taxon-name-part-type="order">Psocodea</tp:taxon-name-part></tp:taxon-name>: <tp:taxon-name><tp:taxon-name-part taxon-name-part-type="suborder">Anoplura</tp:taxon-name-part></tp:taxon-name>: <tp:taxon-name><tp:taxon-name-part taxon-name-part-type="family">Hoplopleuridae</tp:taxon-name-part></tp:taxon-name>) from the harvest mouse <italic><tp:taxon-name><tp:taxon-name-part taxon-name-part-type="genus" reg="Micromys">Micromys</tp:taxon-name-part> <tp:taxon-name-part taxon-name-part-type="species" reg="minutus">minutus</tp:taxon-name-part></tp:taxon-name></italic> (<tp:taxon-name><tp:taxon-name-part taxon-name-part-type="order">Rodentia</tp:taxon-name-part></tp:taxon-name>: <tp:taxon-name><tp:taxon-name-part taxon-name-part-type="family">Muridae</tp:taxon-name-part></tp:taxon-name>)</article-title><source>Biodivers Data J</source><day>19</day><month>4</month><year>2021</year><volume>9</volume><pub-id pub-id-type="doi">10.3897/BDJ.9.e63747</pub-id></mixed-citation></tp:treatment-meta><tp:nomenclature><tp:taxon-name><object-id xmlns:xlink="http://www.w3.org/1999/xlink" content-type="arpha" xlink:type="simple">D8E3045B-4432-5473-9A0D-8B006A12B951</object-id><tp:taxon-name-part taxon-name-part-type="genus">Hoplopleura</tp:taxon-name-part> <tp:taxon-name-part taxon-name-part-type="species">longula</tp:taxon-name-part></tp:taxon-name><tp:taxon-authority>Neumann, 1909</tp:taxon-authority><tp:nomenclature-citation-list><tp:nomenclature-citation><tp:taxon-name><tp:taxon-name-part taxon-name-part-type="genus" reg="Micromys"/><tp:taxon-name-part taxon-name-part-type="species" reg="minutus"/></tp:taxon-name><comment><bold>Type host</bold>: <tp:taxon-name><tp:taxon-name-part taxon-name-part-type="genus" reg="Micromys">Micromys</tp:taxon-name-part> <tp:taxon-name-part taxon-name-part-type="species" reg="minutus">minutus</tp:taxon-name-part></tp:taxon-name> (Pallas, 1771)</comment></tp:nomenclature-citation><tp:nomenclature-citation><tp:taxon-name><tp:taxon-name-part taxon-name-part-type="genus" reg="Micromys"/><tp:taxon-name-part taxon-name-part-type="species" reg="glareolus"/></tp:taxon-name><comment><bold>Other hosts</bold>: <tp:taxon-name><tp:taxon-name-part taxon-name-part-type="genus" reg="Micromys">Micromys</tp:taxon-name-part> <tp:taxon-name-part taxon-name-part-type="species" reg="glareolus">glareolus</tp:taxon-name-part></tp:taxon-name> Schreber, 1780 in <xref ref-type="bibr" rid="B6664646">Krištofik and Lysy (1992)</xref>;</comment></tp:nomenclature-citation><tp:nomenclature-citation><tp:taxon-name><tp:taxon-name-part taxon-name-part-type="genus" reg="Microtus">Microtus</tp:taxon-name-part> <tp:taxon-name-part taxon-name-part-type="species" reg="arvalis">arvalis</tp:taxon-name-part></tp:taxon-name><comment> Pallas, 1778 and <italic><tp:taxon-name><tp:taxon-name-part taxon-name-part-type="genus" reg="Sorex">Sorex</tp:taxon-name-part> <tp:taxon-name-part taxon-name-part-type="species" reg="araneus">araneus</tp:taxon-name-part></tp:taxon-name></italic> Linnaeus, 1758 in <xref ref-type="bibr" rid="B6664776">Wegner (1966b)</xref></comment></tp:nomenclature-citation></tp:nomenclature-citation-list></tp:nomenclature><tp:treatment-sec sec-type="materials"><title>Materials</title><list list-type="alpha-lower" list-content="occurrences"><list-item><p><bold>Type status:</bold> <named-content xmlns:xlink="http://www.w3.org/1999/xlink" content-type="dwc:typeStatus" xlink:type="simple">Other material</named-content>. <bold>Occurrence:</bold> lifeStage: <named-content xmlns:xlink="http://www.w3.org/1999/xlink" content-type="dwc:lifeStage" xlink:type="simple">1 nymph first instar</named-content>; <bold>Taxon:</bold> scientificName: <named-content xmlns:xlink="http://www.w3.org/1999/xlink" content-type="dwc:scientificName" xlink:type="simple"><italic><tp:taxon-name><tp:taxon-name-part taxon-name-part-type="genus" reg="Hoplopleura">Hoplopleura</tp:taxon-name-part> <tp:taxon-name-part taxon-name-part-type="species" reg="longula">longula</tp:taxon-name-part></tp:taxon-name></italic> Neumann, 1909</named-content>; kingdom: <named-content xmlns:xlink="http://www.w3.org/1999/xlink" content-type="dwc:kingdom" xlink:type="simple"><tp:taxon-name><tp:taxon-name-part taxon-name-part-type="kingdom">Animalia</tp:taxon-name-part></tp:taxon-name></named-content>; phylum: <named-content xmlns:xlink="http://www.w3.org/1999/xlink" content-type="dwc:phylum" xlink:type="simple"><tp:taxon-name><tp:taxon-name-part taxon-name-part-type="phylum">Arthropoda</tp:taxon-name-part></tp:taxon-name></named-content>; class: <named-content xmlns:xlink="http://www.w3.org/1999/xlink" content-type="dwc:class" xlink:type="simple"><tp:taxon-name><tp:taxon-name-part taxon-name-part-type="class">Insecta</tp:taxon-name-part></tp:taxon-name></named-content>; order: <named-content xmlns:xlink="http://www.w3.org/1999/xlink" content-type="dwc:order" xlink:type="simple"><tp:taxon-name><tp:taxon-name-part taxon-name-part-type="order">Psocodea</tp:taxon-name-part></tp:taxon-name></named-content>; family: <named-content xmlns:xlink="http://www.w3.org/1999/xlink" content-type="dwc:family" xlink:type="simple"><tp:taxon-name><tp:taxon-name-part taxon-name-part-type="family">Hoplopleuridae</tp:taxon-name-part></tp:taxon-name></named-content>; genus: <named-content xmlns:xlink="http://www.w3.org/1999/xlink" content-type="dwc:genus" xlink:type="simple"><tp:taxon-name><tp:taxon-name-part taxon-name-part-type="genus">Hoplopleura</tp:taxon-name-part></tp:taxon-name></named-content>; <bold>Location:</bold> continent: <named-content xmlns:xlink="http://www.w3.org/1999/xlink" content-type="dwc:continent" xlink:type="simple">Europe</named-content>; country: <named-content xmlns:xlink="http://www.w3.org/1999/xlink" content-type="dwc:country" xlink:type="simple">Poland</named-content>; locality: <named-content xmlns:xlink="http://www.w3.org/1999/xlink" content-type="dwc:locality" xlink:type="simple">area of the Bialowieza National Park</named-content>; verbatimCoordinates: <named-content xmlns:xlink="http://www.w3.org/1999/xlink" content-type="dwc:verbatimCoordinates" xlink:type="simple"><named-content content-type="dwc:verbatimCoordinates" xlink:type="simple">52°45'23.3"N 23°52'23.6"E</named-content></named-content>; georeferenceProtocol: <named-content xmlns:xlink="http://www.w3.org/1999/xlink" content-type="dwc:georeferenceProtocol" xlink:type="simple">GPS</named-content>; <bold>Identification:</bold> identifiedBy: <named-content xmlns:xlink="http://www.w3.org/1999/xlink" content-type="dwc:identifiedBy" xlink:type="simple">Kozina P.</named-content>; <bold>Event:</bold> samplingProtocol: <named-content xmlns:xlink="http://www.w3.org/1999/xlink" content-type="dwc:samplingProtocol" xlink:type="simple">host <italic><tp:taxon-name><tp:taxon-name-part taxon-name-part-type="genus" reg="Micromys">Micromys</tp:taxon-name-part> <tp:taxon-name-part taxon-name-part-type="species" reg="minutus">minutus</tp:taxon-name-part></tp:taxon-name></italic></named-content>; eventDate: <named-content xmlns:xlink="http://www.w3.org/1999/xlink" content-type="dwc:eventDate" xlink:type="simple">20-09-1949</named-content>; <bold>Record Level:</bold> institutionCode: <named-content xmlns:xlink="http://www.w3.org/1999/xlink" content-type="dwc:institutionCode" xlink:type="simple">UGDIZPMMmHHl1N1</named-content></p></list-item><list-item><p><bold>Type status:</bold> <named-content xmlns:xlink="http://www.w3.org/1999/xlink" content-type="dwc:typeStatus" xlink:type="simple">Other material</named-content>. <bold>Occurrence:</bold> lifeStage: <named-content xmlns:xlink="http://www.w3.org/1999/xlink" content-type="dwc:lifeStage" xlink:type="simple">1 nymph first instar and 1 nymph second instar</named-content>; <bold>Taxon:</bold> scientificName: <named-content xmlns:xlink="http://www.w3.org/1999/xlink" content-type="dwc:scientificName" xlink:type="simple"><italic><tp:taxon-name><tp:taxon-name-part taxon-name-part-type="genus" reg="Hoplopleura">Hoplopleura</tp:taxon-name-part> <tp:taxon-name-part taxon-name-part-type="species" reg="longula">longula</tp:taxon-name-part></tp:taxon-name></italic> Neumann, 1909</named-content>; kingdom: <named-content xmlns:xlink="http://www.w3.org/1999/xlink" content-type="dwc:kingdom" xlink:type="simple"><tp:taxon-name><tp:taxon-name-part taxon-name-part-type="kingdom">Animalia</tp:taxon-name-part></tp:taxon-name></named-content>; phylum: <named-content xmlns:xlink="http://www.w3.org/1999/xlink" content-type="dwc:phylum" xlink:type="simple"><tp:taxon-name><tp:taxon-name-part taxon-name-part-type="phylum">Arthropoda</tp:taxon-name-part></tp:taxon-name></named-content>; class: <named-content xmlns:xlink="http://www.w3.org/1999/xlink" content-type="dwc:class" xlink:type="simple"><tp:taxon-name><tp:taxon-name-part taxon-name-part-type="class">Insecta</tp:taxon-name-part></tp:taxon-name></named-content>; order: <named-content xmlns:xlink="http://www.w3.org/1999/xlink" content-type="dwc:order" xlink:type="simple"><tp:taxon-name><tp:taxon-name-part taxon-name-part-type="order">Psocodea</tp:taxon-name-part></tp:taxon-name></named-content>; family: <named-content xmlns:xlink="http://www.w3.org/1999/xlink" content-type="dwc:family" xlink:type="simple"><tp:taxon-name><tp:taxon-name-part taxon-name-part-type="family">Hoplopleuridae</tp:taxon-name-part></tp:taxon-name></named-content>; genus: <named-content xmlns:xlink="http://www.w3.org/1999/xlink" content-type="dwc:genus" xlink:type="simple"><tp:taxon-name><tp:taxon-name-part taxon-name-part-type="genus">Hoplopleura</tp:taxon-name-part></tp:taxon-name></named-content>; <bold>Location:</bold> continent: <named-content xmlns:xlink="http://www.w3.org/1999/xlink" content-type="dwc:continent" xlink:type="simple">Europe</named-content>; country: <named-content xmlns:xlink="http://www.w3.org/1999/xlink" content-type="dwc:country" xlink:type="simple">Poland</named-content>; locality: <named-content xmlns:xlink="http://www.w3.org/1999/xlink" content-type="dwc:locality" xlink:type="simple">area of the Bialowieza National Park</named-content>; verbatimCoordinates: <named-content xmlns:xlink="http://www.w3.org/1999/xlink" content-type="dwc:verbatimCoordinates" xlink:type="simple"><named-content content-type="dwc:verbatimCoordinates" xlink:type="simple">52°45'23.3"N 23°52'23.6"E</named-content></named-content>; georeferenceProtocol: <named-content xmlns:xlink="http://www.w3.org/1999/xlink" content-type="dwc:georeferenceProtocol" xlink:type="simple">GPS</named-content>; <bold>Identification:</bold> identifiedBy: <named-content xmlns:xlink="http://www.w3.org/1999/xlink" content-type="dwc:identifiedBy" xlink:type="simple">Kozina P.</named-content>; <bold>Event:</bold> samplingProtocol: <named-content xmlns:xlink="http://www.w3.org/1999/xlink" content-type="dwc:samplingProtocol" xlink:type="simple">host <italic><tp:taxon-name><tp:taxon-name-part taxon-name-part-type="genus" reg="Micromys">Micromys</tp:taxon-name-part> <tp:taxon-name-part taxon-name-part-type="species" reg="minutus">minutus</tp:taxon-name-part></tp:taxon-name></italic></named-content>; eventDate: <named-content xmlns:xlink="http://www.w3.org/1999/xlink" content-type="dwc:eventDate" xlink:type="simple">08-12-1949</named-content>; <bold>Record Level:</bold> institutionCode: <named-content xmlns:xlink="http://www.w3.org/1999/xlink" content-type="dwc:institutionCode" xlink:type="simple">UGDIZPMMmHHl2N1, UGDIZPMMmHHl1N2</named-content></p></list-item><list-item><p><bold>Type status:</bold> <named-content xmlns:xlink="http://www.w3.org/1999/xlink" content-type="dwc:typeStatus" xlink:type="simple">Other material</named-content>. <bold>Occurrence:</bold> lifeStage: <named-content xmlns:xlink="http://www.w3.org/1999/xlink" content-type="dwc:lifeStage" xlink:type="simple">2 nymph third instar</named-content>; <bold>Taxon:</bold> scientificName: <named-content xmlns:xlink="http://www.w3.org/1999/xlink" content-type="dwc:scientificName" xlink:type="simple"><italic><tp:taxon-name><tp:taxon-name-part taxon-name-part-type="genus" reg="Hoplopleura">Hoplopleura</tp:taxon-name-part> <tp:taxon-name-part taxon-name-part-type="species" reg="longula">longula</tp:taxon-name-part></tp:taxon-name></italic> Neumann, 1909</named-content>; kingdom: <named-content xmlns:xlink="http://www.w3.org/1999/xlink" content-type="dwc:kingdom" xlink:type="simple"><tp:taxon-name><tp:taxon-name-part taxon-name-part-type="kingdom">Animalia</tp:taxon-name-part></tp:taxon-name></named-content>; phylum: <named-content xmlns:xlink="http://www.w3.org/1999/xlink" content-type="dwc:phylum" xlink:type="simple"><tp:taxon-name><tp:taxon-name-part taxon-name-part-type="phylum">Arthropoda</tp:taxon-name-part></tp:taxon-name></named-content>; class: <named-content xmlns:xlink="http://www.w3.org/1999/xlink" content-type="dwc:class" xlink:type="simple"><tp:taxon-name><tp:taxon-name-part taxon-name-part-type="class">Insecta</tp:taxon-name-part></tp:taxon-name></named-content>; order: <named-content xmlns:xlink="http://www.w3.org/1999/xlink" content-type="dwc:order" xlink:type="simple"><tp:taxon-name><tp:taxon-name-part taxon-name-part-type="order">Psocodea</tp:taxon-name-part></tp:taxon-name></named-content>; family: <named-content xmlns:xlink="http://www.w3.org/1999/xlink" content-type="dwc:family" xlink:type="simple"><tp:taxon-name><tp:taxon-name-part taxon-name-part-type="family">Hoplopleuridae</tp:taxon-name-part></tp:taxon-name></named-content>; genus: <named-content xmlns:xlink="http://www.w3.org/1999/xlink" content-type="dwc:genus" xlink:type="simple"><tp:taxon-name><tp:taxon-name-part taxon-name-part-type="genus">Hoplopleura</tp:taxon-name-part></tp:taxon-name></named-content>; <bold>Location:</bold> continent: <named-content xmlns:xlink="http://www.w3.org/1999/xlink" content-type="dwc:continent" xlink:type="simple">Europe</named-content>; country: <named-content xmlns:xlink="http://www.w3.org/1999/xlink" content-type="dwc:country" xlink:type="simple">Poland</named-content>; locality: <named-content xmlns:xlink="http://www.w3.org/1999/xlink" content-type="dwc:locality" xlink:type="simple">area of the Bialowieza National Park</named-content>; verbatimCoordinates: <named-content xmlns:xlink="http://www.w3.org/1999/xlink" content-type="dwc:verbatimCoordinates" xlink:type="simple"><named-content content-type="dwc:verbatimCoordinates" xlink:type="simple">52°45'23.3"N 23°52'23.6"E</named-content></named-content>; georeferenceProtocol: <named-content xmlns:xlink="http://www.w3.org/1999/xlink" content-type="dwc:georeferenceProtocol" xlink:type="simple">GPS</named-content>; <bold>Identification:</bold> identifiedBy: <named-content xmlns:xlink="http://www.w3.org/1999/xlink" content-type="dwc:identifiedBy" xlink:type="simple">Kozina P.</named-content>; <bold>Event:</bold> samplingProtocol: <named-content xmlns:xlink="http://www.w3.org/1999/xlink" content-type="dwc:samplingProtocol" xlink:type="simple">host <italic><tp:taxon-name><tp:taxon-name-part taxon-name-part-type="genus" reg="Micromys">Micromys</tp:taxon-name-part> <tp:taxon-name-part taxon-name-part-type="species" reg="minutus">minutus</tp:taxon-name-part></tp:taxon-name></italic></named-content>; eventDate: <named-content xmlns:xlink="http://www.w3.org/1999/xlink" content-type="dwc:eventDate" xlink:type="simple">07-10-1949</named-content>; <bold>Record Level:</bold> institutionCode: <named-content xmlns:xlink="http://www.w3.org/1999/xlink" content-type="dwc:institutionCode" xlink:type="simple">UGDIZPMMmHHl1N3, UGDIZPMMmHHl2N3</named-content></p></list-item></list></tp:treatment-sec><tp:treatment-sec sec-type="Description"><title>Description</title><p><bold>Nymph I</bold> (Figs <xref ref-type="fig" rid="F6664391">2</xref>, <xref ref-type="fig" rid="F6664395">3</xref>) . Legs large in proportion to the rest of the body, rapid growth with moulting to stage II; body length 0.53 mm (Table <xref ref-type="table" rid="T6664432">2</xref>). <bold>Head</bold>. A poorly-marked line dividing the head and thorax. Ventral side: anterior part with the mouth rather depressed, not pronounced; convex scales around the mouth and in the site of the future gular plate; VMHS, OS and AHS present; VPHS very long, close to 75% of head length. Dorsal side: margins of the head shield poorly outlined; AHS, DAHS, PAS present; OSHS and ISHS present, very distant; ADHS and PDHS present, reaching half of the first thorax segment; a considerable number of convex, U-shaped scales. <bold>Thorax</bold>. Dorsal side: DPTS reaching anterior part of the thorax; DPtS, DMsS and DMtS shifted towards mid-portion of the body. <bold>Abdomen.</bold> Ovoid (directly after hatching: more elongated). MAS four in number; AnS present, two in number.</p><p><bold>Nymph II</bold> (Figs <xref ref-type="fig" rid="F6664399">4</xref>, <xref ref-type="fig" rid="F6664403">5</xref>) . Body length: 0.78 mm (Table <xref ref-type="table" rid="T6664432">2</xref>). <bold>Head</bold>. Wider than long; anterior part of the head shield square with smooth margins. Head well pronounced against the thorax (indentation visible at the contact point of both parts). Ventral side: large, concave scales around the mouth; head margins covered imbricately with scales (U-shaped); VMHS, OS and AHS present; VPHS constituting 50% of the head length. Dorsal side: AHS, DAHS and PAS present; ISHS and OSHS closely arranged; PCHS visible; ADHS and PDHS (reaching second segment of the abdomen) present; MHS minute. <bold>Thorax</bold>. Dorsal side: DPTS reaching beginning of the abdomen; pronounced border between the thorax, head and abdomen. <bold>Abdomen</bold>. Disproportionately large relative to the rest of the body, barrel-shaped, densely covered with U-shaped scales; traces of segmentation visible; MAS eight in number. After x-ray, structure of nymph III visible.</p><p><bold>Nymph III</bold> (Figs <xref ref-type="fig" rid="F6664407">6</xref>, <xref ref-type="fig" rid="F6664411">7</xref>) . Body of an adult, in the final stages of moulting, individual visible through the cuticle; body size sometimes smaller than in nymph II; body length: 0.87 mm (Table <xref ref-type="table" rid="T6664432">2</xref>). <bold>Head</bold>. Wider than long. Ventral side: convex scales present, yet not as large as in nymph II; poorly visible on the head margins; VMHS, OS and AHS present; VPHS constitutes 50% of head length. Dorsal side: ISHS and OSHS present, similar length as in nymph II; PDHS long, reaching second segment of the abdomen, ADHS present. <bold>Thorax</bold>. Clearly visible borders between the thorax, head and abdomen. Dorsal side: DPTS reaching third segment of the thorax. <bold>Abdomen</bold>. Ovoid, elongated; MAS eight in number. After x-ray, sometimes adult individual visible (particular the plates and posterior part of the abdomen).</p></tp:treatment-sec><tp:treatment-sec sec-type="Biology"><title>Biology</title><p>The lice demonstrated topographic preferences - a tendency for congregating along the sides of the host’s body and on both sides of the head (between the ears and on the neck) (Fig. <xref ref-type="fig" rid="F6664415">8</xref>)(Table <xref ref-type="table" rid="T6789532">1</xref>).</p></tp:treatment-sec><tp:treatment-sec><!--Section generated to contain objects referenced in tp:taxon-treatment.--><fig id="F6664391" position="float" orientation="portrait"><object-id xmlns:xlink="http://www.w3.org/1999/xlink" content-type="arpha" xlink:type="simple">810848A4-2B71-525E-A3BD-30720B025F97</object-id><object-id xmlns:xlink="http://www.w3.org/1999/xlink" content-type="doi" xlink:type="simple">10.3897/BDJ.9.e63747.figure2</object-id><label>Figure 2.</label><caption><p><italic><tp:taxon-name><tp:taxon-name-part taxon-name-part-type="genus" reg="Hoplopleura">Hoplopleura</tp:taxon-name-part> <tp:taxon-name-part taxon-name-part-type="species" reg="longula">longula</tp:taxon-name-part></tp:taxon-name></italic> nymph I, ventral (left) and dorsal (right) view.</p></caption><graphic xmlns:xlink="http://www.w3.org/1999/xlink" xlink:href="bdj-09-e63747-g002.jpg" position="float" id="oo_502341.jpg" orientation="portrait" xlink:type="simple"><uri content-type="original_file" xlink:type="simple">https://binary.pensoft.net/fig/502341</uri></graphic></fig><fig id="F6664395" position="float" orientation="portrait"><object-id xmlns:xlink="http://www.w3.org/1999/xlink" content-type="arpha" xlink:type="simple">940511F9-A117-5B54-B28A-DC19F5709C70</object-id><object-id xmlns:xlink="http://www.w3.org/1999/xlink" content-type="doi" xlink:type="simple">10.3897/BDJ.9.e63747.figure3</object-id><label>Figure 3.</label><caption><p><italic><tp:taxon-name><tp:taxon-name-part taxon-name-part-type="genus" reg="Hoplopleura">Hoplopleura</tp:taxon-name-part> <tp:taxon-name-part taxon-name-part-type="species" reg="longula">longula</tp:taxon-name-part></tp:taxon-name></italic> nymph I, dorsal view.</p></caption><graphic xmlns:xlink="http://www.w3.org/1999/xlink" xlink:href="bdj-09-e63747-g003.jpg" position="float" id="oo_515781.jpg" orientation="portrait" xlink:type="simple"><uri content-type="original_file" xlink:type="simple">https://binary.pensoft.net/fig/515781</uri></graphic></fig><table-wrap id="T6664432" position="float" orientation="portrait"><label>Table 2.</label><caption><p>Means and ranges of different immature stages of <italic><tp:taxon-name><tp:taxon-name-part taxon-name-part-type="genus" reg="Hoplopleura">Hoplopleura</tp:taxon-name-part> <tp:taxon-name-part taxon-name-part-type="species" reg="longula">longula</tp:taxon-name-part></tp:taxon-name></italic> [in mm].</p></caption><table rules="all" border="1"><tbody><tr><td rowspan="1" colspan="1">Features</td><td rowspan="1" colspan="1">Nymph I<break/>[N = 2]</td><td rowspan="1" colspan="1">Nymph II<break/>[N = 1]</td><td rowspan="1" colspan="1">Nymph III<break/>[N = 2]</td></tr><tr><td rowspan="1" colspan="1">Head length</td><td rowspan="1" colspan="1">0.12 [0.12-0.12]</td><td rowspan="1" colspan="1">0.18</td><td rowspan="1" colspan="1">0.14 [0.13-0.14]</td></tr><tr><td rowspan="1" colspan="1">Head width</td><td rowspan="1" colspan="1">0.12 [0.11-0.12]</td><td rowspan="1" colspan="1">0.12</td><td rowspan="1" colspan="1">0.12 [0.11-0.12]</td></tr><tr><td rowspan="1" colspan="1">Thorax length</td><td rowspan="1" colspan="1">0.09 [0.09-0.10]</td><td rowspan="1" colspan="1">0.10</td><td rowspan="1" colspan="1">0.18 [0.12-0.23]</td></tr><tr><td rowspan="1" colspan="1">Thorax width</td><td rowspan="1" colspan="1">0.18 [0.17-0.20]</td><td rowspan="1" colspan="1">0.18</td><td rowspan="1" colspan="1">0.20 [0.19-0.22]</td></tr><tr><td rowspan="1" colspan="1">Abdomen length</td><td rowspan="1" colspan="1">0.32 [0.32-0.32]</td><td rowspan="1" colspan="1">0.51</td><td rowspan="1" colspan="1">0.56 [0.52-0.61]</td></tr><tr><td rowspan="1" colspan="1">Abdomen width</td><td rowspan="1" colspan="1">0.24 [0.23-0.24]</td><td rowspan="1" colspan="1">0.33</td><td rowspan="1" colspan="1">0.45 [0.41-0.48]</td></tr><tr><td rowspan="1" colspan="1">Whole body length</td><td rowspan="1" colspan="1">0.53 [0.53-0.54]</td><td rowspan="1" colspan="1">0.78</td><td rowspan="1" colspan="1">0.87 [0.87-0.88]</td></tr></tbody></table></table-wrap><fig id="F6664399" position="float" orientation="portrait"><object-id xmlns:xlink="http://www.w3.org/1999/xlink" content-type="arpha" xlink:type="simple">3F95A97C-7617-52B1-8619-3F5A8A17B7A7</object-id><object-id xmlns:xlink="http://www.w3.org/1999/xlink" content-type="doi" xlink:type="simple">10.3897/BDJ.9.e63747.figure4</object-id><label>Figure 4.</label><caption><p><italic><tp:taxon-name><tp:taxon-name-part taxon-name-part-type="genus" reg="Hoplopleura">Hoplopleura</tp:taxon-name-part> <tp:taxon-name-part taxon-name-part-type="species" reg="longula">longula</tp:taxon-name-part></tp:taxon-name></italic> nymph II, ventral (left) and dorsal (right) view.</p></caption><graphic xmlns:xlink="http://www.w3.org/1999/xlink" xlink:href="bdj-09-e63747-g004.jpg" position="float" id="oo_502344.jpg" orientation="portrait" xlink:type="simple"><uri content-type="original_file" xlink:type="simple">https://binary.pensoft.net/fig/502344</uri></graphic></fig><fig id="F6664403" position="float" orientation="portrait"><object-id xmlns:xlink="http://www.w3.org/1999/xlink" content-type="arpha" xlink:type="simple">26EEDE4B-6940-506D-A051-32854EBA2D75</object-id><object-id xmlns:xlink="http://www.w3.org/1999/xlink" content-type="doi" xlink:type="simple">10.3897/BDJ.9.e63747.figure5</object-id><label>Figure 5.</label><caption><p><italic><tp:taxon-name><tp:taxon-name-part taxon-name-part-type="genus" reg="Hoplopleura">Hoplopleura</tp:taxon-name-part> <tp:taxon-name-part taxon-name-part-type="species" reg="longula">longula</tp:taxon-name-part></tp:taxon-name></italic> nymph II, dorsal view.</p></caption><graphic xmlns:xlink="http://www.w3.org/1999/xlink" xlink:href="bdj-09-e63747-g005.jpg" position="float" id="oo_515782.jpg" orientation="portrait" xlink:type="simple"><uri content-type="original_file" xlink:type="simple">https://binary.pensoft.net/fig/515782</uri></graphic></fig><fig id="F6664407" position="float" orientation="portrait"><object-id xmlns:xlink="http://www.w3.org/1999/xlink" content-type="arpha" xlink:type="simple">BF665B29-098E-5136-A513-61340C1673AC</object-id><object-id xmlns:xlink="http://www.w3.org/1999/xlink" content-type="doi" xlink:type="simple">10.3897/BDJ.9.e63747.figure6</object-id><label>Figure 6.</label><caption><p><italic><tp:taxon-name><tp:taxon-name-part taxon-name-part-type="genus" reg="Hoplopleura">Hoplopleura</tp:taxon-name-part> <tp:taxon-name-part taxon-name-part-type="species" reg="longula">longula</tp:taxon-name-part></tp:taxon-name></italic> nymph III, ventral (left) and dorsal (right) view.</p></caption><graphic xmlns:xlink="http://www.w3.org/1999/xlink" xlink:href="bdj-09-e63747-g006.jpg" position="float" id="oo_502346.jpg" orientation="portrait" xlink:type="simple"><uri content-type="original_file" xlink:type="simple">https://binary.pensoft.net/fig/502346</uri></graphic></fig><fig id="F6664411" position="float" orientation="portrait"><object-id xmlns:xlink="http://www.w3.org/1999/xlink" content-type="arpha" xlink:type="simple">28E1D76B-9693-5FA6-97CA-547D1BEAB24E</object-id><object-id xmlns:xlink="http://www.w3.org/1999/xlink" content-type="doi" xlink:type="simple">10.3897/BDJ.9.e63747.figure7</object-id><label>Figure 7.</label><caption><p><italic><tp:taxon-name><tp:taxon-name-part taxon-name-part-type="genus" reg="Hoplopleura">Hoplopleura</tp:taxon-name-part> <tp:taxon-name-part taxon-name-part-type="species" reg="longula">longula</tp:taxon-name-part></tp:taxon-name></italic> nymph III, dorsal view.</p></caption><graphic xmlns:xlink="http://www.w3.org/1999/xlink" xlink:href="bdj-09-e63747-g007.jpg" position="float" id="oo_515783.jpg" orientation="portrait" xlink:type="simple"><uri content-type="original_file" xlink:type="simple">https://binary.pensoft.net/fig/515783</uri></graphic></fig><fig id="F6664415" position="float" orientation="portrait"><object-id xmlns:xlink="http://www.w3.org/1999/xlink" content-type="arpha" xlink:type="simple">2C77AF38-90ED-5C79-A825-A770929029F9</object-id><object-id xmlns:xlink="http://www.w3.org/1999/xlink" content-type="doi" xlink:type="simple">10.3897/BDJ.9.e63747.figure8</object-id><label>Figure 8.</label><caption><p>Topographic preferences of all stages of <italic><tp:taxon-name><tp:taxon-name-part taxon-name-part-type="genus" reg="Hoplopleura">Hoplopleura</tp:taxon-name-part> <tp:taxon-name-part taxon-name-part-type="species" reg="longula">longula</tp:taxon-name-part></tp:taxon-name></italic> on host’s body: A - dorsal and B - ventral view.</p></caption><graphic xmlns:xlink="http://www.w3.org/1999/xlink" xlink:href="bdj-09-e63747-g008.jpg" position="float" id="oo_502349.jpg" orientation="portrait" xlink:type="simple"><uri content-type="original_file" xlink:type="simple">https://binary.pensoft.net/fig/502349</uri></graphic></fig><table-wrap id="T6789532" position="float" orientation="portrait"><label>Table 1.</label><caption><p>Host specimens examined, louse life stages found and their location, with data on depositing in the Museum collections.</p></caption><table rules="all" border="1" style="border-collapse:collapse; border:none; mso-border-alt:solid windowtext .5pt; mso-border-insideh:.5pt solid windowtext; mso-border-insidev:.5pt solid windowtext; mso-padding-alt:0cm 5.4pt 0cm 5.4pt; mso-yfti-tbllook:1184; width:100.0%"><tbody><tr><td rowspan="1" colspan="1">Host number</td><td rowspan="1" colspan="1">Host data (sex, collecting date, museum number)</td><td rowspan="1" colspan="1">Collected parasites</td><td rowspan="1" colspan="1">Parasites localisation on the host body</td><td rowspan="1" colspan="1">Museum specimens numbers</td></tr><tr><td rowspan="1" colspan="1">1</td><td rowspan="1" colspan="1">male, 15.07.1950, Bialowieza National Park</td><td rowspan="1" colspan="1">eggs</td><td rowspan="1" colspan="1">dorsal: left side of the body</td><td rowspan="1" colspan="1">-</td></tr><tr><td rowspan="1" colspan="1">2</td><td rowspan="1" colspan="1">male, 21.06.1949, Bialowieza National Park</td><td rowspan="1" colspan="1">eggs</td><td rowspan="1" colspan="1">dorsal: left side of the body</td><td rowspan="1" colspan="1">-</td></tr><tr><td rowspan="1" colspan="1">3</td><td rowspan="1" colspan="1">male, 01.08.1949, Bialowieza National Park</td><td rowspan="1" colspan="1">eggs</td><td rowspan="1" colspan="1">dorsal: tail area</td><td rowspan="1" colspan="1">-</td></tr><tr><td rowspan="1" colspan="1">4</td><td rowspan="1" colspan="1">male, 26.08.1949, Bialowieza National Park</td><td rowspan="1" colspan="1">eggs</td><td rowspan="1" colspan="1">dorsal: right side of the body</td><td rowspan="1" colspan="1">-</td></tr><tr><td rowspan="1" colspan="1">5</td><td rowspan="1" colspan="1">male, 08.09.1949, Bialowieza National Park</td><td rowspan="1" colspan="1">eggs</td><td rowspan="1" colspan="1">ventral: right side of the body</td><td rowspan="1" colspan="1">-</td></tr><tr><td rowspan="1" colspan="1">6</td><td rowspan="1" colspan="1">male, 06.11.1949, Bialowieza National Park</td><td rowspan="1" colspan="1">eggs</td><td rowspan="1" colspan="1">ventral: left side of the body</td><td rowspan="1" colspan="1">-</td></tr><tr><td rowspan="1" colspan="1">7</td><td rowspan="1" colspan="1">female, 07.01.1949, Bialowieza National Park</td><td rowspan="1" colspan="1">2??, 1?</td><td rowspan="1" colspan="1">? dorsal: right side of the body; ventral: right side of the body<break/>? dorsal: right side of the body (closer to the centre)</td><td rowspan="1" colspan="1">UGDIZPMMmHHl1f, UGDIZPMMmHHl2f,<break/>UGDIZPMMmHHl1m,</td></tr><tr><td rowspan="1" colspan="1">8</td><td rowspan="1" colspan="1">male, 20.09.1949, Bialowieza National Park</td><td rowspan="1" colspan="1">2??, 1?, 1 N1</td><td rowspan="1" colspan="1">? ventral: neck area, right side of the body<break/>? dorsal: right side of the body<break/>N1 dorsal: area between the ears</td><td rowspan="1" colspan="1">UGDIZPMMmHHl3f, UGDIZPMMmHHl4f,<break/>UGDIZPMMmHHl2m,<break/>UGDIZPMMmHHl1N1</td></tr><tr><td rowspan="1" colspan="1">9</td><td rowspan="1" colspan="1">male, 08.12.1949, Bialowieza National Park</td><td rowspan="1" colspan="1">1?, 1 N1, 1 N2</td><td rowspan="1" colspan="1">? dorsal: left side of the body and tail area<break/>N1, N2 ventral: left side of the body</td><td rowspan="1" colspan="1">UGDIZPMMmHHl5f,<break/>UGDIZPMMmHHl2N1,<break/>UGDIZPMMmHHl1N2</td></tr><tr><td rowspan="1" colspan="1">10</td><td rowspan="1" colspan="1">female, 07.10.1949, Bialowieza National Park</td><td rowspan="1" colspan="1">1?, 2 N3</td><td rowspan="1" colspan="1">? dorsal: right side of the body<break/>N3 dorsal: area between the eyes, left side of the body</td><td rowspan="1" colspan="1">UGDIZPMMmHHl3m,<break/>UGDIZPMMmHHl1N3<break/>UGDIZPMMmHHl2N3</td></tr><tr><td rowspan="1" colspan="1">11</td><td rowspan="1" colspan="1">male, 25.08.1949, Bialowieza National Park</td><td rowspan="1" colspan="1">eggs</td><td rowspan="1" colspan="1">eggs dorsal: right side of the body; ventral: right side of the body</td><td rowspan="1" colspan="1">-</td></tr></tbody></table></table-wrap></tp:treatment-sec><ref-list><ref id="B6664646"><element-citation xmlns:xlink="http://www.w3.org/1999/xlink" publication-type="article" xlink:type="simple"><person-group person-group-type="author"><name name-style="western"><surname>Krištofik</surname><given-names>J.</given-names></name><name name-style="western"><surname>Lysy</surname><given-names>J.</given-names></name></person-group><year>1992</year><article-title>Seasonal dynamics of sucking lice (<tp:taxon-name><tp:taxon-name-part taxon-name-part-type="suborder">Anoplura</tp:taxon-name-part></tp:taxon-name>) in small mammals (<tp:taxon-name><tp:taxon-name-part taxon-name-part-type="order">Insectivora</tp:taxon-name-part></tp:taxon-name>, <tp:taxon-name><tp:taxon-name-part taxon-name-part-type="order">Rodentia</tp:taxon-name-part></tp:taxon-name>) in the natural foci of infections in South West Slovakia</article-title><source>Biologia</source><volume>47</volume><fpage>605</fpage><lpage>617</lpage></element-citation></ref><ref id="B6664776"><element-citation xmlns:xlink="http://www.w3.org/1999/xlink" publication-type="chapter" xlink:type="simple"><person-group person-group-type="author"><name name-style="western"><surname>Wegner</surname><given-names>Z.</given-names></name></person-group><year>1966</year><chapter-title>Wszy. <tp:taxon-name><tp:taxon-name-part taxon-name-part-type="suborder">Anoplura</tp:taxon-name-part></tp:taxon-name></chapter-title><person-group person-group-type="editor"><name name-style="western"><surname>Jaczewski</surname><given-names>T.</given-names></name></person-group><source>Katalog Fauny Polski</source><publisher-name>Panstwowe Wydawnictwo Naukowe</publisher-name><publisher-loc>Warszawa</publisher-loc><size units="page">3</size></element-citation></ref></ref-list></tp:taxon-treatment>
